# Supplementary material for: Logical modelling reveals the PDC-PDK interaction as the regulatory switch driving metabolic flexibility at the cellular level
Source: Genes Nutr. 2019 Sep 9;14:27. doi: 10.1186/s12263-019-0647-5 (PMC6734263; doi:10.1186/s12263-019-0647-5)
Supplement: Supplementary file 1 — Archive containing the SMBioNet and GINsim source files for toy example (ZIP 1.66 kb). [file 12263_2019_647_MOESM1_ESM.zip]

Archive with 2 entries (2 files):
- toyExample_GINSim.zginml
- toyExample_SMBioNet.txt
