# Supplementary material for: Logical modelling reveals the PDC-PDK interaction as the regulatory switch driving metabolic flexibility at the cellular level
Source: Genes Nutr. 2019 Sep 9;14:27. doi: 10.1186/s12263-019-0647-5 (PMC6734263; doi:10.1186/s12263-019-0647-5)
Supplement: Supplementary file 1 — Archive containing the SMBioNet and GINsim source files for toy example (ZIP 1.66 kb). [file 12263_2019_647_MOESM1_ESM.zip › toyExample_SMBioNet.txt]

# Regulatory network of the toy example

VAR

P1 = 0 1 ;
P2 = 0 1 ;
P3 = 0 1 ;

REG

P1 [(P1 <1)] => P3;
P2 [(P2 >=1)] => P3;
P3 [(P3 >=1)] => P1;

PARA

# Parameters for P1

K_P1 = 0 1 ;
K_P1+P3 = 0 1 ;

# Parameters for P2

K_P2 = 0 1 ;

# Parameters for P3

K_P3 = 0 1 ;
K_P3+P1 = 0 1 ;
K_P3+P2 = 0 1 ;
K_P3+P1+P2 = 0 1 ;

CTL
((P2=1) -> EX(EG(P2=0)))
&
((P2=1) -> EX(EG(P2=1)))
