# Supplementary material for: Logical modelling reveals the PDC-PDK interaction as the regulatory switch driving metabolic flexibility at the cellular level
Source: Genes Nutr. 2019 Sep 9;14:27. doi: 10.1186/s12263-019-0647-5 (PMC6734263; doi:10.1186/s12263-019-0647-5)
Supplement: Supplementary file 5 — Archive containing the SMBioNet and GINsim source file for the regulatory network of cellular metabolic flexibility (ZIP 10.1 kb). [file 12263_2019_647_MOESM5_ESM.zip]

Archive with 4 entries (4 files):
- Model1.zginml
- Model2.zginml
- Model3.zginml
- Model4.zginml
