# Supplementary material for: Logical modelling reveals the PDC-PDK interaction as the regulatory switch driving metabolic flexibility at the cellular level
Source: Genes Nutr. 2019 Sep 9;14:27. doi: 10.1186/s12263-019-0647-5 (PMC6734263; doi:10.1186/s12263-019-0647-5)
Supplement: Supplementary file 8 — Archive containing alternative verification models from the review article constructed in GINsim (ZIP 11.3 kb). [file 12263_2019_647_MOESM8_ESM.zip]

Archive with 3 entries (3 files):
- LargerModel-InputNodes.zginml
- LargerModel-Reduced.zginml
- LargerModel.zginml
